# Supplementary material for: Hippocampal Viral-Mediated Urokinase Plasminogen Activator (uPA) Overexpression Mitigates Stress-Induced Anxiety and Depression in Rats by Increasing Brain-Derived Neurotrophic Factor (BDNF) Levels
Source: Biomolecules. 2024 Dec 15;14(12):1603. doi: 10.3390/biom14121603 (PMC11674468; doi:10.3390/biom14121603)
Supplement: Supplementary file 1 [file biomolecules-14-01603-s001.zip]

Archive with 1 entries (1 files):
- biomolecules-3208926-supplementary.pdf
